# Supplementary material for: In Silico Insights Reveal Fibronectin 1 as a Theranostic Marker in Gastric Cancer
Source: Int J Mol Sci. 2024 Oct 16;25(20):11113. doi: 10.3390/ijms252011113 (PMC11507984; doi:10.3390/ijms252011113)
Supplement: Supplementary file 1 [file ijms-25-11113-s001.zip]

Archive with 7 entries (7 files):
- Figure S1.tiff
- Figure S2.tiff
- Figure S3.tiff
- Figure S4.tiff
- Figure S5.tiff
- Figure S6.tiff
- Supplementary Figures.pdf
